# Supplementary material for: Functional assessment of bioprosthetic mitral valves by cardiovascular magnetic resonance: An in vitro validation and comparison to Doppler echocardiography
Source: J Cardiovasc Magn Reson. 2020 Jul 30;22:55. doi: 10.1186/s12968-020-00635-x (PMC7392719; doi:10.1186/s12968-020-00635-x)
Supplement: Supplementary file 4 — Additional file 4: Video S4 and Video S5. depict phase contrast images of a normal bioprosthetic valve from long- axis and short-axis views, respectively. Both views are used to ensure that flow volume is measured at the level of the prosthetic leaflet tips. [file 12968_2020_635_MOESM4_ESM.zip]

Archive with 2 entries (2 files):
- 12968_2020_635_MOESM4_ESM.mp4
- 12968_2020_635_MOESM5_ESM.mp4
